# Supplementary material for: Deep Learning-Based Post-Processing of Real-Time MRI to Assess and Quantify Dynamic Wrist Movement in Health and Disease
Source: Diagnostics (Basel). 2021 Jun 11;11(6):1077. doi: 10.3390/diagnostics11061077 (PMC8231139; doi:10.3390/diagnostics11061077)
Supplement: Supplementary file 1 [file diagnostics-11-01077-s001.zip]

Archive with 2 entries (2 files):
- diagnostics-1253084-supplementary.pdf
- video_S1.mp4
